# Supplementary material for: The Ruminant Farm Systems Animal Module: A Biophysical Description of Animal Management
Source: Animals (Basel). 2021 May 12;11(5):1373. doi: 10.3390/ani11051373 (PMC8151839; doi:10.3390/ani11051373)
Supplement: Supplementary file 1 [file animals-11-01373-s001.zip]

Archive with 1 entries (1 files):
- animals-1187764-supplementary.xlsx
