# Supplementary material for: The Ruminant Farm Systems Animal Module: A Biophysical Description of Animal Management
Source: Animals (Basel). 2021 May 12;11(5):1373. doi: 10.3390/ani11051373 (PMC8151839; doi:10.3390/ani11051373)
Supplement: Supplementary file 1 [file animals-11-01373-s001.zip › animals-1187764-supplementary.xlsx]

## Sheet: user_feeds
entry	feed_name	description	type	units
1	ALFALFA	Meal, 17% CP	Forage	kg
2	ALMOND	Hulls	Conc	kg
3	APPLE	Pomace, wet	Conc	kg
4	BAKERY BYPRODUCT	Byproduct meal	Conc	kg
5	BAKERY BYPRODUCT	Bread, waste	Conc	kg
6	BAKERY BYPRODUCT	Cereal byproduct	Conc	kg
7	BAKERY BYPRODUCT	Cookie byproduct	Conc	kg
8	BARLEY	Grain, rolled	Conc	kg
9	BARLEY	Malt sprouts	Conc	kg
10	BARLEY	Silage, headed	Forage	kg
11	BEET, SUGAR	Pulp dried	Conc	kg
12	BERMUDAGRASS	Coastal, hay, early head	Forage	kg
13	BERMUDAGRASS	Tifton-85, hay, 3-4wk growth	Forage	kg
14	BLOOD	Meal, ring dried	Conc	kg
15	BLOOD	Meal, batch dried	Conc	kg
16	BREWERS GRAINS	Dried	Conc	kg
17	BREWERS GRAINS	Wet	Conc	kg
18	CANOLA	Seed	Conc	kg
19	CANOLA	Meal, mech. Extracted	Conc	kg
20	CHOCOLATE	Byproduct	Conc	kg
21	CITRUS	Pulp dried	Conc	kg
22	CORN, YELLOW	Cobs	Conc	kg
23	CORN, YELLOW	Distillers grains with solubles, dried	Conc	kg
24	CORN, YELLOW	Gluten feed, dried	Conc	kg
25	CORN, YELLOW	Gluten meal, dried	Conc	kg
26	CORN, YELLOW	Grain, cracked, dry	Conc	kg
27	CORN, YELLOW	Grain, ground, dry	Conc	kg
28	CORN, YELLOW	Grain, steam-flaked	Conc	kg
29	CORN, YELLOW	Grain, rolled, high moisture	Conc	kg
30	CORN, YELLOW	Grain, ground, high moisture	Conc	kg
31	CORN, YELLOW	Grain and cob, dry, ground	Conc	kg
32	CORN, YELLOW	Grain and cob, high moisture, ground	Conc	kg
33	CORN, YELLOW	Hominy	Conc	kg
34	CORN, YELLOW	Silage	Forage	kg
38	COTTON SEED	Whole seeds with lint	Conc	kg
39	COTTON SEED	Hulls	Conc	kg
40	COTTON SEED	Meal, solvent, 41% CP	Conc	kg
41	FATS AND OILS	Calcium soaps	Conc	kg
42	FATS AND OILS	Hydrolyzed tallow fatty acids	Conc	kg
43	FATS AND OILS	Partially hydrogenated tallow	Conc	kg
44	FATS AND OILS	Tallow	Conc	kg
45	FATS AND OILS	Vegetable oil	Conc	kg
46	FEATHERS	Hydrolyzed meal	Conc	kg
47	FEATHERS	Hydrolyzed meal with some viscera	Conc	kg
48	FISH BYPRODUCTS	Anchovy, meal, mech.	Conc	kg
49	FISH BYPRODUCTS	Menhaden, meal, mech.	Conc	kg
50	GRASSES, COOL SEASON	Pasture, intensively managed	Forage	kg
51	GRASSES, COOL SEASON	Hay, all samples	Forage	kg
52	GRASSES, COOL SEASON	Hay	Forage	kg
56	GRASSES, COOL SEASON	Silage, all samples	Forage	kg
57	GRASSES, COOL SEASON	Silage	Forage	kg
61	GRASS-Legume MIXTURES Pr. GR. (17-22% Hcel.)	Hay	Forage	kg
65	GRASS-Legume MIXTURES Pr. GR. (17-22% Hcel.)	Silage	Forage	kg
69	Mixed grass-legume (12-15% Hcel.)	Hay	Forage	kg
73	Mixed grass-legume (12-15% Hcel.)	Silage	Forage	kg
77	Grass-LEGUME MIXTURES Pr. LG. (10-13% HCEL.)	Hay	Forage	kg
81	Grass-LEGUME MIXTURES Pr. LG. (10-13% HCEL.)	Silage	Forage	kg
85	LEGUMES, FORAGE	Pasture, intensively managed	Forage	kg
86	LEGUMES, FORAGE	Hay, all samples	Forage	kg
87	LEGUMES, FORAGE	Hay	Forage	kg
91	LEGUMES, FORAGE	Silage, all samples	Forage	kg
92	LEGUMES, FORAGE	Silage	Forage	kg
96	LINSEED (FLAX)	Meal, solvent	Conc	kg
97	MEAT	Meal, rendered	Conc	kg
98	MEAT	Meat and bone, rendered	Conc	kg
99	MOLASSES	Beet sugar	Conc	kg
100	MOLASSES	Sugarcane	Conc	kg
101	OATS	Grain, rolled	Conc	kg
102	OATS	Hay, headed	Forage	kg
103	OATS	Silage, headed	Forage	kg
104	PEANUT	Meal, solvent	Conc	kg
105	POTATO	Byproduct meal	Conc	kg
106	RICE	Bran	Conc	kg
107	RYE, ANNUAL	Silage, vegetative	Forage	kg
108	SAFFLOWER	Meal, solvent	Conc	kg
109	SORGHUM, GRAIN TYPE	Grain, dry rolled	Conc	kg
110	SORGHUM, GRAIN TYPE	Grain, steam-flaked	Conc	kg
111	SORGHUM, GRAIN TYPE	Silage	Forage	kg
112	SORGHUM, SUDAN TYPE	Hay	Forage	kg
113	SORGHUM, SUDAN TYPE	Silage	Forage	kg
114	SOYBEAN	Hulls	Conc	kg
115	SOYBEAN	Meal, expellers, 45% CP	Conc	kg
116	SOYBEAN	Meal, nonenzymatically browned	Conc	kg
117	SOYBEAN	Meal, solvent, 44% CP	Conc	kg
118	SOYBEAN	Meal, solvent, 48% CP	Conc	kg
119	SOYBEAN	Seeds, whole	Conc	kg
120	SOYBEAN	Seeds, whole roasted	Conc	kg
121	SOYBEAN	Silage, early maturity	Forage	kg
122	SUNFLOWER	Meal, solvent	Conc	kg
123	SUNFLOWER	Oil seeds, whole	Conc	kg
124	TOMATO	Pomace	Conc	kg
125	TRITICALE	Silage, headed	Forage	kg
126	WHEAT	Bran	Conc	kg
127	WHEAT	Grain, rolled	Conc	kg
128	WHEAT	Hay, headed	Forage	kg
129	WHEAT	Middlings	Conc	kg
130	WHEAT	Silage, early head	Forage	kg
131	WHEAT	Straw	Forage	kg
132	WHEY	Wet, cattle	Conc	kg
133	MILK	Skim, dried powder	NA	kg
134	Bone Meal	Steamed	NA	kg
135	Calcium carbonate	CaCO3	Mineral	kg
136	Dicalcium Phosphate, dibasic	CaHPO4	Mineral	kg
137	Calcium Phosphate monobasic	Ca(H2PO4)2	Mineral	kg
138	Calcium Sulfate, dihydrate	CaSO4.2H20	Mineral	kg
139	Limestone, ground	NA	Mineral	kg
140	Limestone, dolomite	NA	Mineral	kg
141	Magnesium Oxide	MgO	Mineral	kg
142	Potassium Chloride	KCl	Mineral	kg
143	Phosphate rock	NA	Mineral	kg
144	Sodium Choride	NaCl	Mineral	kg
145	Sodium Bicarbonate	NaHCO3	Mineral	kg
146	Sodium Phosphate, Monohydrate	NaH2PO4.H20	Mineral	kg
147	Sodium Sulfate decahydrate	Na2SO4.10H20	Mineral	kg
148	Potassium Sulfate	K2SO4	Mineral	kg
149	Ammonium Sulfate	(NH4)2SO4	Mineral	kg
150	Ammonium Phosphate, dibasic	(NH4)H2PO4	Mineral	kg
151	Ammonium Chloride	NA	Mineral	kg
152	Calcium Choride dihydrate	CaCl2.2H20	Mineral	kg
153	Calcium Choride,anhydrous	CaCl2	Mineral	kg
154	Magnesium Chloride, Hexahydrate	MgCl2.6H20	Mineral	kg
155	Whole Milk	Whole Milk	Milk	kg
156	Milk Replacer	Milk Replacer	Milk	kg
157	Starter	Calf Starter	Starter	kg

## Sheet: feed_quality
entry	quality_id	status	differentiating_nutrient	low_percent	high_percent
34	35	immature	DM	0	28
34	36	mid-maturity	DM	29	38
34	37	mature	DM	39	100
52	53	immature	NDF	0	55
52	54	mid-maturity	NDF	56	60
52	55	mature	NDF	61	100
57	58	immature	NDF	0	55
57	59	mid-maturity	NDF	56	60
57	60	mature	NDF	61	100
61	62	immature	NDF	0	51
61	63	mid-maturity	NDF	52	57
61	64	mature	NDF	58	100
65	66	immature	NDF	0	51
65	67	mid-maturity	NDF	52	57
65	68	mature	NDF	58	100
69	70	immature	NDF	0	47
69	71	mid-maturity	NDF	48	53
69	72	mature	NDF	54	100
73	74	immature	NDF	0	47
73	75	mid-maturity	NDF	48	53
73	76	mature	NDF	54	100
77	78	immature	NDF	0	44
77	79	mid-maturity	NDF	45	50
77	80	mature	NDF	51	100
81	82	immature	NDF	0	44
81	83	mid-maturity	NDF	45	50
81	84	mature	NDF	51	100
87	88	immature	NDF	0	40
87	89	mid-maturity	NDF	41	46
87	90	mature	NDF	47	100
92	93	immature	NDF	0	40
92	94	mid-maturity	NDF	41	46
92	95	mature	NDF	47	100

## Sheet: nutrients
feed_id	type	DM	CP	NDICP	ADICP	EE	NDF	ADF	lignin	ash	non_fiber_carb	PAF	TDN	N_A	N_B	N_C	Kd	dRUP	calcium	phosphorus	magnesium	potassium	sodium	chlorine	sulfur	DE	is_fat	is_wetforage	units	starch
1	Forage	90.3	19.2	3.1	2.4	2.5	41.6	32.8	7.6	11	28.8	1	56.45	27.8	66	6.2	6.7	75	1.47	0.28	0.29	2.37	0.1	0.65	0.26	2.6	0	0	kg	1.83
2	Conc	86.9	6.5	2.3	1.8	2.9	36.8	28.7	14.9	6.1	50	1	58.36	29.6	35.4	35	5.3	50	0.28	0.13	0.13	2.6	0.02	0.03	0.04	2.53	0	0	kg	0.928
3	Conc	35.9	7.7	3.7	3.1	5	52.5	43.2	15.4	2.6	35.9	1	57.09	41.7	53.3	5	7.4	80	0.2	0.14	0.09	0.3	0.04	0.03	0.07	2.48	0	0	kg	3.524
4	Conc	84.7	12.5	2.3	1.1	9.5	13.9	6.5	1.6	3.8	62.6	1.04	93.49	40.3	53.6	6.1	15.2	90	0.2	0.36	0.13	0.42	0.72	1.2	0.14	4.09	0	0	kg	51.667
5	Conc	68.3	15	0.6	0.5	2.2	8.9	3.1	0.1	2.8	71.7	1.04	89.4	40.3	53.6	6.1	15.2	90	0.14	0.2	0.05	0.23	0.85	0.94	0.17	3.96	0	0	kg	53.462
6	Conc	88.5	9.1	3.2	1.2	3.5	10	3.9	2.6	3.2	77.4	1.04	87.62	33.7	62.5	3.8	20	75	0.17	0.29	0.1	0.33	0.59	0.69	0.1	3.79	0	0	kg	47.632
7	Conc	90.1	9.7	1.9	0.5	10.6	12.7	6.5	2.6	3	65.9	1.04	95.04	40.3	53.6	6.1	15.2	90	0.23	0.29	0.13	0.46	0.68	1.2	0.13	4.11	0	0	kg	36.208
8	Conc	91	12.4	1.8	0.5	2.2	20.8	7.2	1.9	2.9	63.5	1.04	82.68	30.2	61.2	8.6	22.7	85	0.06	0.39	0.14	0.56	0.02	0.13	0.12	3.64	0	0	kg	56.666
9	Conc	90.5	20.1	3.7	1.1	2.3	47	21.8	3.4	7.4	26.9	1	66.39	56	44	0	4.5	80	0.24	0.51	0.18	1.19	0.04	NA	0.29	3.06	0	0	kg	8.559
10	Forage	35.5	12	1.6	0.9	3.5	56.3	34.5	5.6	7.5	22.3	1	60.22	56.6	32.9	10.5	5.9	65	0.48	0.3	0.18	2.43	0.13	0.72	0.17	2.68	0	1	kg	23.868
11	Conc	88.3	10	5.5	0.6	1.1	45.8	23.1	1.6	7.3	41.3	1	69.11	4.5	90.5	5	2	80	0.91	0.09	0.23	0.96	0.31	0.18	0.3	3.03	0	0	kg	0.642
12	Forage	87.1	10.4	4	0.9	2.7	73.3	36.8	6.5	8.1	9.5	1	52.89	36.7	51.7	11.6	8.1	65	0.49	0.27	0.19	1.8	0.17	0.67	0.48	2.35	0	0	kg	4.895
13	Forage	87.3	13.7	5.3	1.2	2.7	76.9	36.2	5.4	6.5	5.5	1	55.34	36.7	51.7	11.6	8.1	65	0.39	0.22	0.15	1.4	0.14	0.54	0.38	2.49	0	0	kg	4.895
14	Conc	90.2	95.5	0	0	1.2	0	0	0	2.5	0.8	1	76.36	10.1	60.9	29	1.9	80	0.3	0.3	0.03	0.33	0.4	0.33	0.77	4.35	0	0	kg	0
15	Conc	90.2	95.5	0	0	1.2	0	0	0	2.5	0.8	1	65.86	10.1	60.9	29	1.9	80	0.3	0.3	0.03	0.33	0.4	0.33	0.77	3.76	0	0	kg	0
16	Conc	90.7	29.2	9.1	3.5	5.2	47.4	22.2	5	4.3	23	1	71.34	18.3	64.6	17.1	4.7	80	0.3	0.67	0.26	0.5	0.04	0.07	0.38	3.38	0	0	kg	6.45
17	Conc	21.8	28.4	9.3	2.9	5.2	47.1	23.1	4.7	4.9	23.7	1	71.56	48.3	42.5	9.2	4.6	85	0.35	0.59	0.21	0.47	0.01	0.12	0.33	3.38	0	0	kg	5.167
18	Conc	89.9	20.5	3.4	1.3	40.5	17.8	11.6	2.7	4.6	20	1	127.36	35.2	59.5	5.3	20.1	50	0.44	0.68	0.21	0.91	0.03	NA	0.42	5.6	0	0	kg	2.419
19	Conc	90.3	37.8	6.3	2.4	5.4	29.8	20.5	9.5	7.4	25.9	1	69.88	23.2	70.4	6.4	10.4	75	0.75	1.1	0.53	1.41	0.07	0.04	0.73	3.44	0	0	kg	1.57
20	Conc	95.2	11.9	0	0	20.5	23.8	15.7	3.2	2.1	41.7	1.04	102.67	74.1	25.9	0	3.2	90	0.22	0.3	0.22	1.18	0.07	NA	0.11	4.46	0	0	kg	11.166
21	Conc	85.8	6.9	0.4	0.3	4.9	24.2	22.2	0.9	7.2	57.2	1	79.85	41.7	53.3	5	7.4	80	1.92	0.12	0.12	1.1	0.06	0.08	0.1	3.44	0	0	kg	1.27
22	Conc	90.8	3	1.7	0.8	0.6	86.2	42.2	5.9	2.2	9.7	1	54.15	45	49.4	5.6	2.8	60	0.1	0.06	0.06	0.9	0.04	NA	0.07	2.31	0	0	kg	1.127
23	Conc	90.2	29.7	8.6	5	10	38.8	19.7	4.3	5.2	24.9	1	79.48	28.5	63.3	8.2	3.6	80	0.22	0.83	0.33	1.1	0.3	0.26	0.44	3.72	0	0	kg	26.733
24	Conc	89.4	23.8	3.6	1.4	3.5	35.5	12.1	2	6.8	34	1	74.07	48	43.2	8.8	7.7	85	0.07	1	0.42	1.46	0.13	0.2	0.44	3.43	0	0	kg	15.511
25	Conc	86.4	65	3.6	3	2.5	11.1	8.2	1.5	3.3	21.7	1	84.4	3.9	90.9	5.2	2.3	92	0.06	0.6	0.14	0.46	0.05	0.11	0.86	4.43	0	0	kg	16.398
26	Conc	88.1	9.4	0.7	0.3	4.2	9.5	3.4	0.9	1.5	76.1	0.95	84.96	23.9	72.5	3.6	4.9	90	0.04	0.3	0.12	0.42	0.02	0.08	0.1	3.69	0	0	kg	70.367
27	Conc	88.1	9.4	0.7	0.3	4.2	9.5	3.4	0.9	1.5	76.1	1	88.69	23.9	72.5	3.6	4.9	90	0.04	0.3	0.12	0.42	0.02	0.08	0.1	3.85	0	0	kg	70.367
28	Conc	88.1	9.4	0.7	0.3	4.2	9.5	3.4	0.9	1.5	76.1	1.04	91.67	1.7	82.8	15.5	3	90	0.04	0.3	0.12	0.42	0.02	0.08	0.1	3.97	0	0	kg	71.744
29	Conc	71.8	9.2	0.6	0.3	4.3	10.3	3.6	0.9	1.5	75.3	1	88.55	27.9	71.4	0.7	5.1	90	0.03	0.3	0.12	0.43	0.01	0.05	0.1	3.84	0	0	kg	70.928
30	Conc	71.8	9.2	0.6	0.3	4.3	10.3	3.6	0.9	1.5	75.3	1.04	91.5	27.9	71.4	0.7	5.1	90	0.03	0.3	0.12	0.43	0.01	0.05	0.1	3.96	0	0	kg	70.928
31	Conc	89.2	8.6	0.9	0.4	3.9	21.5	8	1.6	1.7	65.2	1	83.52	30	68.3	1.7	5	90	0.06	0.29	0.13	0.49	0.03	0.07	0.1	3.62	0	0	kg	14.343
32	Conc	67.1	8.4	0.7	0.3	3.9	21	9.4	1.4	1.7	65.7	1.04	86.56	34	65.7	0.3	5.2	90	0.05	0.28	0.12	0.48	0.01	0.07	0.09	3.74	0	0	kg	1.124
33	Conc	88.5	11.9	1.5	0.5	4.2	21.1	6.2	1.7	2.7	61.6	1	83.06	45	49	6	7	90	0.03	0.65	0.26	0.82	0.01	0.1	0.12	3.64	0	0	kg	55.645
35	Forage	23.5	9.7	1.4	0.9	2.5	54.1	34.1	3.5	4.8	30.3	1	65.6	57.8	23.7	18.5	4	70	0.29	0.24	0.19	1.3	0.01	0.3	0.14	2.87	0	1	kg	30.176
36	Forage	35.1	8.8	1.3	0.8	3.2	45	28.1	2.6	4.3	40	0.94	68.82	51.3	30.2	18.5	4.4	70	0.28	0.26	0.17	1.2	0.01	0.29	0.14	2.99	0	1	kg	32.867
37	Forage	44.2	8.5	1.3	0.9	3.2	44.5	27.5	3.1	4	41.1	0.87	65.36	48.8	27.6	23.6	3.2	70	0.26	0.25	0.16	1.1	0.01	0.17	0.1	2.84	0	1	kg	35.544
38	Conc	90.1	23.5	2.4	1.9	19.3	50.3	40.1	12.9	4.2	5.1	1	77.22	45.4	46.7	7.9	15.7	80	0.17	0.6	0.37	1.13	0.02	0.06	0.23	3.55	0	0	kg	0.76
39	Conc	89	6.2	3	1.1	2.5	85	64.9	22.5	2.8	6.5	1	34.29	29.6	35.4	35	5.3	50	0.18	0.12	0.17	1.16	0.02	0.06	0.07	1.51	0	0	kg	1.225
40	Conc	90.5	44.9	3.3	1.8	1.9	30.8	19.9	7.6	6.7	19	1	66.42	25.6	55.5	18.9	6.8	92	0.2	1.15	0.61	1.64	0.07	0.07	0.4	3.4	0	0	kg	1.095
41	Conc	95.3	0	0	0	84.5	0	0	0	15.5	0	1	163.51	0	0	0	0	0	12	0	0	0	0	0	0	6.83	1	0	kg	0
42	Conc	99.8	0	0	0	99.2	0	0	0	0	0.8	1	176.33	0	0	0	0	0	0	0	0	0	0	0	0	7.37	1	0	kg	0
43	Conc	100	0	0	0	99.5	0	0	0	0	0.5	1	96.59	0	0	0	0	0	0	0	0	0	0	0	0	4.05	1	0	kg	0
44	Conc	99.8	0	0	0	99.8	0	0	0	0	0.2	1	147.4	0	0	0	0	0	0	0	0	0	0	0	0	6.17	1	0	kg	0
45	Conc	100	0	0	0	99.9	0	0	0	0	0.1	1	183.97	0	0	0	0	0	0	0	0	0	0	0	0	7.7	1	0	kg	0
46	Conc	93.3	92	0	0	4.6	0	0	0	3.5	0	1	72.76	23.4	23.7	52.9	6.6	65	0.33	0.5	0.22	0.33	0.34	0.26	1.39	4.05	0	0	kg	0
47	Conc	91.5	85	0	0	8.8	0	0	0	5.5	0.7	1	80.09	23.4	23.7	52.9	6.6	70	1.36	0.77	0.06	0.24	0.27	0.47	1.75	4.32	0	0	kg	0
48	Conc	92	71.2	0	0	4.6	0	0	0	16	8.2	1	76.78	32.4	37.9	29.7	3.2	90	4.06	2.69	0.27	0.79	0.96	0.8	0.78	4.16	0	0	kg	0
49	Conc	91.2	68.5	0	0	10.4	0	0	0	19.7	1.4	1	79.91	22.8	72	5.2	1.4	90	5.34	3.05	0.2	0.74	0.68	0.8	1.16	4.25	0	0	kg	0
50	Forage	20.1	26.5	3.9	1.1	2.7	45.8	25	2.1	9.8	19.1	1	66.55	30.7	63.5	5.8	12.3	75	0.56	0.44	0.2	3.36	0.02	0.56	0.2	3.14	0	0	kg	1.964
51	Forage	88.1	10.6	3.8	1.1	2.6	64.4	39.5	6.4	7	19.2	1	56.35	36.7	50.4	12.9	8.5	65	0.58	0.23	0.2	2.01	0.04	0.5	0.21	2.49	0	0	kg	1.495
53	Forage	84	18	3.4	1.3	3.3	49.6	31.4	3.9	9.2	23.3	1	63.14	45	46.7	8.3	12.4	70	0.72	0.34	0.23	2.57	0.03	0.42	0.24	2.88	0	0	kg	2.217
54	Forage	83.8	13.3	3.9	1.2	2.5	57.7	36.9	4.3	8.8	21.6	1	59.72	36.7	51.7	11.6	8.1	65	0.66	0.29	0.23	2.13	0.08	0.92	0.24	2.67	0	0	kg	2.217
55	Forage	84.4	10.8	7.4	1.1	2	69.1	41.6	5.9	7	18.5	1	56.04	28.4	52.9	18.7	5	60	0.47	0.26	0.18	1.97	0.02	0.66	0.17	2.48	0	0	kg	2.016
56	Forage	36.5	12.8	3.3	1.5	3.1	60.7	40.3	6.9	8.1	18.6	1	55.73	56.1	33.2	10.7	5.8	60	0.55	0.29	0.23	2.54	0.05	0.67	0.21	2.49	0	1	kg	1.936
58	Forage	36.2	16.8	4.3	1.1	2.8	51	32.9	4.8	9.9	23.8	1	60.44	60.1	31.8	8.1	8.1	65	0.57	0.36	0.22	3.11	0.05	0.67	0.21	2.75	0	1	kg	1.855
59	Forage	42	16.8	4.3	1.1	2.4	58.2	35.2	6.8	8.7	18.2	1	55.96	60.4	31	8.6	4.8	60	0.6	0.36	0.21	2.78	0.05	0.67	0.21	2.56	0	1	kg	1.855
60	Forage	38.7	12.7	3.2	1.4	3	66.6	41.1	7.4	8	12.9	1	53.24	47.9	37.1	15	4.6	55	0.56	0.31	0.2	2.42	0.05	0.89	0.2	2.39	0	1	kg	1.855
62	Forage	84.3	18.4	4.2	1.3	2.4	49.6	31.5	4	9.2	24.6	1	62.07	44.4	47.7	7.9	13.8	70	1.01	0.31	0.26	2.83	0.03	0.74	0.28	2.84	0	0	kg	1.534
63	Forage	87.3	17.4	4.2	1.4	2.6	55.1	36.4	4.5	9.5	19.6	1	59.51	38.6	50.5	10.9	10.6	65	0.88	0.36	0.25	2.45	0.01	0.77	0.27	2.71	0	0	kg	1.534
64	Forage	84.7	13.3	4.4	1.3	2.3	62.5	42.1	5.5	7.9	18.4	1	57.05	31	52.1	16.9	7.25	60	0.73	0.27	0.21	2.09	0.1	0.71	0.29	2.55	0	0	kg	2.535
66	Forage	47.1	18	3.1	1.2	2.9	49.9	31.8	5	9.1	23.2	1	60.92	60.5	31.1	0.4	9.4	65	1.02	0.34	0.25	2.88	0.03	0.74	0.27	2.78	0	1	kg	2.609
67	Forage	44.5	17.6	3.1	1.4	2.9	54.5	35.7	6.5	9.5	18.6	1	56.7	59.6	32.1	8.3	6.7	60	0.89	0.36	0.26	2.64	0.01	0.45	0.25	2.6	0	1	kg	2.609
68	Forage	38.5	15.4	3.1	1.8	2.6	61.7	42.2	6.9	9	14.4	1	53.56	49.2	36.4	14.4	5.5	55	0.85	0.33	0.23	2.51	0.1	0.9	0.34	2.43	0	1	kg	2.609
70	Forage	83.1	19.7	3.9	1.3	2.5	45.4	30.8	5.1	8.8	27.5	1	62.08	43.8	48.8	7.4	15.1	75	1.2	0.31	0.29	3.06	0.07	0.5	0.27	2.86	0	0	kg	2.747
71	Forage	85.3	18.4	4.6	1.5	2.3	50.8	35.8	5.7	9.3	23.8	1	58.79	40.5	49.3	10.2	13	70	1.04	0.32	0.25	2.59	0.03	0.8	0.24	2.7	0	0	kg	2.747
72	Forage	89.7	18.2	4.4	1.7	2	56	40.1	7	9.9	18.3	1	54.08	33.6	51.3	15.1	9.5	65	0.97	0.37	0.26	2.24	0.01	0.93	0.28	2.49	0	0	kg	2.747
74	Forage	45.9	20.3	3.1	1.4	2.3	45.3	30.8	5.8	9.8	25.4	1	59.54	60.9	30.4	8.7	10.6	70	1.08	0.35	0.28	2.89	0.01	1.77	0.16	2.76	0	1	kg	2.118
75	Forage	44.1	19.1	3.5	1.6	2.5	50.4	35.4	5.9	10.1	21.4	1	57.66	58.9	33.2	8	8.5	65	1.09	0.35	0.27	2.8	0.001	1.1	0.26	2.66	0	1	kg	2.118
76	Forage	42.8	17.4	3.5	2	2.3	57.4	42.1	7.1	9.6	16.8	1	53.57	50.4	35.7	13.9	6.3	60	1.06	0.33	0.24	2.7	0.02	0.52	0.31	2.46	0	1	kg	2.118
78	Forage	83.8	20.5	2.9	1.5	2	41.7	30.5	5.8	9.2	29.5	1	60.72	43.1	49.9	7	16.5	75	1.3	0.3	0.3	2.41	0.03	0.06	0.2	2.81	0	0	kg	1.888
79	Forage	84.2	19.1	3.1	1.6	2	47.2	35.4	6.7	9.1	25.7	1	57.78	42.4	48.1	9.5	15.5	70	1.17	0.3	0.27	2.34	0.08	0.43	0.26	2.66	0	0	kg	2.217
80	Forage	84.3	17.2	3.6	1.7	1.7	53.6	41.5	8.1	8.7	22.4	1	53.9	36.3	50.4	13.3	11.8	65	1.09	0.28	0.25	2.23	0.01	0.21	0.26	2.47	0	0	kg	2.546
82	Forage	43.2	20	2.8	1.7	2.2	42.2	31.1	6.7	11.5	26.9	1	57.12	61.2	29.8	9	11.9	70	1.16	0.36	0.3	2.95	0.01	0.6	0.32	2.65	0	1	kg	2.097
83	Forage	43.3	19	2.7	1.7	2.1	47	35.4	7.3	10.8	23.8	1	55.28	58.1	34.2	7.7	10.4	65	1.14	0.34	0.28	2.88	0.01	0.6	0.25	2.55	0	1	kg	2.097
84	Forage	42.9	18.3	2.7	2	2	53.7	41.6	8.4	10.2	18.5	1	51.79	51.6	35.1	13.3	7.2	60	1.17	0.33	0.26	2.77	0.03	0.6	0.26	2.39	0	1	kg	2.097
85	Forage	21.4	26.5	3.8	1.1	3.7	33.1	23.9	5.4	10	30.5	1	66.3	31.1	61.6	7.3	12.3	75	1.31	0.37	0.28	3.21	0.01	0.6	0.31	3.13	0	0	kg	2.698
86	Forage	87.8	20.2	2.4	1.6	2.1	39.6	31.2	7	10	30.5	1	58.95	41.9	49.2	8.9	16.6	70	1.52	0.26	0.3	2.53	0.01	0.74	0.25	2.73	0	0	kg	2.023
88	Forage	84.2	22.8	2.7	1.6	2.1	36.3	28.6	5.9	9.5	32	1	62.06	42.5	51	6.5	17.8	75	1.56	0.31	0.33	2.56	0.03	0.55	0.33	2.89	0	0	kg	2.282
89	Forage	83.9	20.8	2.5	1.6	2	42.9	33.4	6.4	9.4	27.4	1	59.11	44.3	46.9	8.8	17.9	70	1.37	0.3	0.3	2.45	0.02	0.61	0.31	2.74	0	0	kg	1.513
90	Forage	83.6	17.8	2.1	1.7	1.6	50.9	39.5	7.3	9.2	22.6	1	54.73	38.9	49.6	11.5	14	65	1.22	0.28	0.27	2.38	0.02	0.48	0.23	2.51	0	0	kg	2.273
91	Forage	39.1	20	2.9	1.6	3.1	45.7	37	8.1	10.4	23.7	1	56.57	57.3	33	9.9	11.1	65	1.34	0.32	0.27	2.87	0.06	0.62	0.24	2.62	0	1	kg	1.912
93	Forage	41.2	23.2	3.4	1.6	2.3	36.7	30.2	6.2	11.1	30.1	1	60.48	61.6	29.1	9.3	13.1	70	1.39	0.36	0.3	3.03	0.03	0.55	0.3	2.83	0	1	kg	1.91
94	Forage	42.9	21.9	3.1	1.8	2.2	43.2	35.2	7.3	10.8	25	1	56.75	57.3	35.3	7.4	12.2	65	1.36	0.35	0.28	3	0.02	0.61	0.28	2.65	0	1	kg	1.973
95	Forage	42.6	20.3	2.9	2.1	2.1	50	40.9	8.4	10.3	20.2	1	53.04	52.9	34.4	12.7	8	60	1.3	0.33	0.26	2.87	0.02	0.48	0.28	2.47	0	1	kg	1.973
96	Conc	90.3	32.6	7.9	1.1	1.7	36.1	22.1	8.3	6.5	31	1	65.44	17.6	69.9	12.5	5.5	85	0.4	0.83	0.55	1.22	0.09	NA	0.37	3.19	0	0	kg	2.063
97	Conc	93.9	57.6	0	0	12.7	0	0	0	22.9	6.8	1	78.98	34.9	40.1	25	6	80	8.86	4.2	0.26	0.49	0.78	0.44	0.51	4.05	0	0	kg	0
98	Conc	94	54.2	0	0	10.4	0	0	0	30.4	5	1	62.41	18.1	48.2	33.7	7.2	60	10.6	4.73	0.24	1.02	0.71	0.44	0.39	3.22	0	0	kg	0.846
99	Conc	77.9	8.5	0	0	0.2	0.1	0.1	0	11.4	79.8	1.04	82.91	74.1	25.9	0	3.2	100	0.15	0.03	0.29	6.06	1.48	NA	0.6	3.6	0	0	kg	44.717
100	Conc	74.3	5.8	0	0	0.2	0.4	0.2	0	13.3	80.3	1.04	80.94	74.1	25.9	0	3.2	100	1	0.1	0.42	4.01	0.22	NA	0.47	3.47	0	0	kg	4.077
101	Conc	90	13.2	1.8	0.3	5.1	30	14.6	4.9	3.3	50.2	1.04	78.51	65.2	28.8	6	17.4	75	0.11	0.4	0.16	0.52	0.03	NA	0.19	3.47	0	0	kg	43.919
102	Forage	91.9	9.1	1.3	0.6	2.2	58	36.4	6.5	8.5	23.5	1	55.91	35	53.1	11.9	4.3	70	0.37	0.22	0.17	2.01	0.33	1.08	0.14	2.46	0	0	kg	3.884
103	Forage	34.6	12.9	2.1	1	3.4	60.6	38.9	5.5	9.8	15.4	1	56.78	45.6	30.9	23.5	5.4	65	0.52	0.31	0.2	2.89	0.24	1.34	0.19	2.54	0	1	kg	3.183
104	Conc	92.3	51.8	5.8	1.1	1.4	21.4	13.5	4.6	5.8	25.4	1	74.75	61.7	36.6	1.7	16.1	90	0.2	0.64	0.32	1.32	0.03	0.1	0.32	3.85	0	0	kg	6.388
105	Conc	5.4	10.5	5.2	2.3	10.8	22.1	16.5	2.3	12.8	49	1	80.7	4.5	90.5	5	2	90	0.49	0.29	0.11	1.04	0.26	0.19	0.11	3.51	0	0	kg	57.49
106	Conc	90.6	15.5	3.7	0.4	15.2	26.1	13.1	4.6	10.4	36.5	1	84.77	32.6	49	18.4	5	65	0.07	1.78	0.81	1.57	0.03	0.09	0.19	3.76	0	0	kg	22.181
107	Forage	29.7	16.1	1.9	0.9	3.8	57.8	34.9	4.5	9.6	14.6	1	60.03	56.6	33	10.4	5.9	65	0.43	0.42	0.16	3.34	0.05	0.9	0.2	2.72	0	1	kg	1.477
108	Conc	93.5	29	2	1.2	2.4	53.8	39.1	14.5	4.7	12.1	1	52.54	23.2	70.4	6.4	10.4	75	0.38	0.72	0.039	1.21	0.04	NA	0.32	2.6	0	0	kg	1.21
109	Conc	88.6	11.6	2.8	1	3.1	10.9	5.9	1.1	2	75.2	0.92	80.59	18.9	79.4	1.7	5.5	85	0.07	0.35	0.17	0.47	0.01	0.06	0.11	3.53	0	0	kg	72.586
110	Conc	88.6	11.6	2.8	1	3.1	10.9	5.9	1.1	2	75.2	1.04	89.43	33.2	21.9	44.9	2.5	85	0.07	0.35	0.17	0.47	0.01	0.06	0.11	3.91	0	0	kg	72.586
111	Forage	28.8	9.1	2.4	1.2	2.9	60.7	38.7	6.5	7.5	22.2	1	56.66	42.4	37.3	20.3	4.1	70	0.5	0.21	0.27	1.75	0.02	0.6	0.12	2.48	0	1	kg	17.851
112	Forage	86.5	9.4	2.8	1.2	2.3	64.8	40	6	8.7	17.6	1	54.39	28.4	52.9	18.7	5	60	0.54	0.2	0.32	2.36	0.03	1.16	0.13	2.39	0	0	kg	3.748
113	Forage	28.8	10.8	2.4	1.2	3.6	63.3	40.7	5.9	10.9	13.8	1	54.38	37.6	29.7	32.7	3.7	55	0.64	0.24	0.31	2.57	0.03	0.56	0.15	2.41	0	1	kg	2.786
114	Conc	90.9	13.9	3.5	1	2.7	60.3	44.6	2.5	4.8	21.8	1	67.34	22.5	72.2	5.3	6.2	70	0.63	0.17	0.25	1.51	0.01	0.05	0.12	3.01	0	0	kg	0.984
115	Conc	89.6	46.3	9.6	0.4	8.1	21.7	10.4	1.5	5.5	28	1	88.53	8.7	91.3	0	2.4	93	0.36	0.66	0.3	2.12	0.04	0.1	0.34	4.35	0	0	kg	1.804
116	Conc	89	50	27	1.6	2.3	29.7	9.5	3.7	6.8	38.2	1	82.9	2.4	97.6	0	1.7	93	0.39	0.75	0.3	2.32	0.1	NA	0.4	4.17	0	0	kg	1.842
117	Conc	89.1	49.9	0.7	0.4	1.6	14.9	10	0.7	6.6	27.7	1	80	22.5	76.8	0.7	9.4	93	0.4	0.71	0.31	2.22	0.04	0.13	0.46	4.05	0	0	kg	1.879
118	Conc	89.5	53.8	0.7	0.4	1.1	9.8	6.2	0.5	6.4	29.6	1	81.39	15	84.4	0.6	7.5	93	0.35	0.7	0.29	2.41	0.03	0.13	0.39	4.16	0	0	kg	1.879
119	Conc	90	39.2	2.3	0.6	19.2	19.5	13.1	1.2	5.9	18.5	1	101.01	27.8	70.2	2	10.9	85	0.32	0.6	0.25	1.99	0.01	0.04	0.31	4.77	0	0	kg	4.17
120	Conc	91	43	6.1	1	19	22.1	14.7	3.1	5	17	1	99.2	17.8	77	5.2	9.3	85	0.26	0.64	0.25	1.99	0.01	0.06	0.32	4.75	0	0	kg	1.544
121	Forage	40.4	17.4	2.5	1.4	5.7	46.6	36.9	6.5	12.2	20.6	1	59.9	57.3	35.3	7.4	12.2	65	1.07	0.37	0.35	2.25	0.01	NA	0.22	2.73	0	1	kg	4.456
122	Conc	92.2	28.4	5.5	1.4	1.4	40.3	30	9.5	7.7	27.7	1	59.88	42	52.8	5.2	29.2	90	0.48	1	0.63	1.5	0.04	0.12	0.39	2.9	0	0	kg	1.112
123	Conc	91.8	19.2	2.9	1.9	41.9	24	16.7	6	5.1	12.7	1	122.34	66.7	31.7	1.6	17	80	0.71	0.51	0.34	1.06	0.01	NA	0.21	5.37	0	0	kg	0.614
124	Conc	24.7	19.3	8	3.8	13.3	60	17.6	13.3	5.5	9.9	1	65.49	41.7	53.3	5	7.4	80	0.22	0.47	0.28	0.98	0.12	NA	0.15	2.99	0	0	kg	1.19
125	Forage	32	13.8	2.2	1	3.8	59.7	39.6	5.8	9.7	15.2	1	57.23	56.6	32.9	10.5	5.9	65	0.57	0.33	0.19	3.01	0.05	NA	0.21	2.57	0	1	kg	1.486
126	Conc	89.1	17.3	2.8	1.4	4.3	42.5	15.5	3	6.3	32.4	1	71.53	33.7	62.5	3.8	20	75	0.13	1.18	0.53	1.32	0.04	0.16	0.21	3.23	0	0	kg	20.804
127	Conc	89.4	14.2	1.7	0.2	2.3	13.4	4.4	1.7	2	69.8	1.04	86.61	27.1	65.1	7.8	18.8	95	0.05	0.43	0.15	0.5	0.01	0.11	0.15	3.83	0	0	kg	63.011
128	Forage	86.8	9.4	1.1	0.8	1.7	61.1	38.1	8.7	6.7	22.2	1	52.68	35	53.1	11.9	4.3	70	0.31	0.2	0.13	1.71	0.06	0.38	0.13	2.33	0	0	kg	12.164
129	Conc	89.5	18.5	2.8	0.5	4.5	36.7	12.1	4.2	5	38.1	1	73.26	40.3	53.6	6.1	15.2	90	0.16	1.02	0.42	1.38	0.03	0.1	0.18	3.33	0	0	kg	22.922
130	Forage	33.3	12	1.5	1	3.2	59.9	37.6	5.8	8.6	17.8	1	57.25	69.5	8.7	21.8	29	70	0.38	0.29	0.16	2.28	0.07	0.83	0.17	2.55	0	1	kg	12.987
131	Forage	92.7	4.8	2.1	1.4	1.6	73	49.4	8.8	7.6	15.1	1	47.52	9.3	51.4	39.3	1.4	65	0.31	0.1	0.14	1.55	0.12	0.6	0.11	2.04	0	0	kg	1.81
132	Conc	20.8	14.6	0	0	0.7	0	0	0	9.8	74.9	1	80.33	90	10	0	5	95	1.37	1.04	0.22	3.32	1.4	2.41	1.15	3.6	0	0	kg	0
133	NA	NA	38.5	NA	NA	NA	NA	NA	NA	NA	61.5	NA	NA	NA	NA	NA	NA	NA	NA	NA	NA	NA	NA	NA	NA	NA	0	0	kg	0
134	NA	97	13.2	NA	NA	NA	NA	NA	NA	NA	NA	NA	NA	NA	NA	NA	NA	NA	30.71	12.86	NA	NA	5.69	NA	2.51	NA	0	0	kg	0
135	Mineral	100	NA	NA	NA	NA	NA	NA	NA	NA	NA	NA	NA	NA	NA	NA	NA	NA	39.39	NA	NA	NA	NA	NA	NA	NA	0	0	kg	0
136	Mineral	97	NA	NA	NA	NA	NA	NA	NA	NA	NA	NA	NA	NA	NA	NA	NA	NA	22	19.3	NA	NA	NA	NA	1.14	NA	0	0	kg	0
137	Mineral	97	NA	NA	NA	NA	NA	NA	NA	NA	NA	NA	NA	NA	NA	NA	NA	NA	16.4	21.6	NA	NA	NA	NA	1.22	NA	0	0	kg	0
138	Mineral	97	NA	NA	NA	NA	NA	NA	NA	NA	NA	NA	NA	NA	NA	NA	NA	NA	23.28	NA	NA	NA	NA	NA	18.62	NA	0	0	kg	0
139	Mineral	100	NA	NA	NA	NA	NA	NA	NA	NA	NA	NA	NA	NA	NA	NA	NA	NA	34	NA	2.06	NA	NA	NA	NA	NA	0	0	kg	0
140	Mineral	99	NA	NA	NA	NA	NA	NA	NA	NA	NA	NA	NA	NA	NA	NA	NA	NA	22.3	NA	9.99	NA	NA	NA	NA	NA	0	0	kg	0
141	Mineral	98	NA	NA	NA	NA	NA	NA	NA	NA	NA	NA	NA	NA	NA	NA	NA	NA	3.07	NA	56.2	NA	NA	NA	NA	NA	0	0	kg	0
142	Mineral	100	NA	NA	NA	NA	NA	NA	NA	NA	NA	NA	NA	NA	NA	NA	NA	NA	NA	NA	NA	50	1	47.3	NA	NA	0	0	kg	0
143	Mineral	100	NA	NA	NA	NA	NA	NA	NA	NA	NA	NA	NA	NA	NA	NA	NA	NA	35	13	NA	NA	NA	NA	NA	NA	0	0	kg	0
144	Mineral	100	NA	NA	NA	NA	NA	NA	NA	NA	NA	NA	NA	NA	NA	NA	NA	NA	NA	NA	NA	NA	39.34	60.66	NA	NA	0	0	kg	0
145	Mineral	100	NA	NA	NA	NA	NA	NA	NA	NA	NA	NA	NA	NA	NA	NA	NA	NA	NA	NA	NA	NA	27	NA	NA	NA	0	0	kg	0
146	Mineral	97	NA	NA	NA	NA	NA	NA	NA	NA	NA	NA	NA	NA	NA	NA	NA	NA	NA	22.5	NA	NA	16.68	NA	NA	NA	0	0	kg	0
147	Mineral	97	NA	NA	NA	NA	NA	NA	NA	NA	NA	NA	NA	NA	NA	NA	NA	NA	NA	NA	NA	NA	14.27	NA	9.95	NA	0	0	kg	0
148	Mineral	98	NA	NA	NA	NA	NA	NA	NA	NA	NA	NA	NA	NA	NA	NA	NA	NA	NA	NA	NA	41.84	NA	NA	17.35	NA	0	0	kg	0
149	Mineral	100	NA	NA	NA	NA	NA	NA	NA	NA	NA	NA	NA	NA	NA	NA	NA	NA	NA	NA	NA	NA	NA	NA	24.1	NA	0	0	kg	0
150	Mineral	97	NA	NA	NA	NA	NA	NA	NA	NA	NA	NA	NA	NA	NA	NA	NA	NA	NA	24.74	NA	NA	NA	NA	1.46	NA	0	0	kg	0
151	Mineral	100	NA	NA	NA	NA	NA	NA	NA	NA	NA	NA	NA	NA	NA	NA	NA	NA	NA	NA	NA	NA	NA	66.28	NA	NA	0	0	kg	0
152	Mineral	100	NA	NA	NA	NA	NA	NA	NA	NA	NA	NA	NA	NA	NA	NA	NA	NA	27.53	NA	NA	NA	NA	48.23	NA	NA	0	0	kg	0
153	Mineral	100	NA	NA	NA	NA	NA	NA	NA	NA	NA	NA	NA	NA	NA	NA	NA	NA	36.11	NA	NA	NA	NA	63.89	NA	NA	0	0	kg	0
154	Mineral	100	NA	NA	NA	NA	NA	NA	NA	NA	NA	NA	NA	NA	NA	NA	NA	NA	NA	NA	11.96	NA	NA	34.88	NA	NA	0	0	kg	0
155	Milk	12.5	25.4	NA	NA	30.8	NA	NA	NA	6.3	NA	NA	NA	NA	NA	NA	NA	NA	1	0.75	NA	NA	NA	NA	NA	5.59	0	0	kg	0
156	Milk	95	20	NA	NA	20	NA	NA	NA	NA	NA	NA	NA	NA	NA	NA	NA	NA	1	0.7	NA	NA	NA	NA	NA	4.78	0	0	kg	31.52
157	Starter	90	18	NA	NA	3	NA	NA	NA	NA	NA	NA	NA	NA	NA	NA	NA	NA	0.7	0.45	NA	NA	NA	NA	NA	3.69	NA	NA	kg	32.19
